# Supplementary material for: An Ex Vivo 3D Tumor Microenvironment-Mimicry Culture to Study TAM Modulation of Cancer Immunotherapy
Source: Cells. 2022 May 8;11(9):1583. doi: 10.3390/cells11091583 (PMC9101510; doi:10.3390/cells11091583)
Supplement: Supplementary file 1 [file cells-11-01583-s001.zip]

Archive with 1 entries (1 files):
- cells-1674000-supplementary.pdf
